# Supplementary material for: Behavior Change Content, Understandability, and Actionability of Chronic Condition Self-Management Apps Available in France: Systematic Search and Evaluation
Source: JMIR Mhealth Uhealth. 2019 Aug 26;7(8):e13494. doi: 10.2196/13494 (PMC6735304; doi:10.2196/13494)
Supplement: Multimedia Appendix 3 [file mhealth_v7i8e13494_app3.xlsx]

## Sheet: Analysis_Selected_Apps
Position	Name	Downloads	Stars	Ratings	Version	Last update	Sales on App	Category	Price	Developer	2.4 Self-monitoring of outcome(s) of behaviour	7.1 Prompts and cues	2.7 Feedback on outcome(s) of behaviour	5.1 Information about health consequences	8.7 Graded tasks	1.4 Action planning	4.1 Instruction on how to perform the behaviour	3.2 Social support (practical)	6.1 Demonstration of the behaviour	2.6 Biofeedback	1.3 Goal setting (outcome)	9.1 Credible source	5.4 Monitoring of emotional consequences	2.3 Self-monitoring of behaviour	6.2 Social comparison	10.4 Social reward	1.1 Goal setting (behaviour)	2.2 Feedback on behaviour	3.1 Social support (unspecified)	3.3 Social support (emotional)	Tracking symptoms	Medication adherence	Tracking weight	Drinking water	Tracking sleep	Archiving health information	Tracking diet	Physical activity	Attending medical appointments	Tracking emotional symptoms	Understandability	Actionability
14	APP1	10000	3,9	63	1.0.34	06/04/2018	0	Respiratory Diseases		Non-private	1	1	1	0	0	0	0	0	0	0	0	0	0	0	0	0	0	0	0	0	1	1	0	0	0	0	0	0	0	0	55	0
100	APP2	100000	4	1310	5.03	03/08/2017	1	Cardiovascular Diseases		Private company	0	0	0	0	0	0	0	0	0	0	0	0	0	0	0	0	0	0	0	0	0	0	0	0	0	0	0	0	0	0	9	0
1	APP3	5000	3,4	20	1.0.1	11/04/2017	0	Respiratory Diseases		Non-private	1	1	0	1	1	1	0	0	0	0	0	0	0	0	0	0	0	0	0	0	1	1	0	0	0	1	0	0	1	0	92	100
7	APP4	1000	3,3	24	3	31/10/2017	0	Respiratory Diseases		Private company	1	1	1	0	0	0	0	0	0	0	0	0	0	0	0	0	0	0	0	0	1	1	0	0	0	1	0	0	0	0	45	0
15	APP5	100	4,2	5	1	17/01/2018	0	Diabetes		Pharma/Medtech	0	0	0	1	1	0	0	0	1	0	0	1	1	0	0	0	0	0	0	1	0	0	0	0	0	0	0	0	0	1	54	67
227	APP6	10000	3,3	239	2.2.2	03/01/2018	0	Other		Pharma/Medtech	1	0	1	0	0	0	0	0	0	0	0	0	0	0	0	0	0	0	0	0	1	0	1	0	0	1	0	0	0	0	50	50
444	APP7	100	4,6	7	1.2	15/08/2017	0	Diabetes		Private company	1	0	1	0	0	0	0	0	0	0	0	0	0	0	0	0	0	0	0	0	1	0	0	0	0	0	1	0	0	0	30	0
12	APP8	10000	4,1	49	2.3.2	27/07/2017	0	Diabetes		Pharma/Medtech	0	0	0	0	0	0	0	0	0	0	0	0	0	1	0	0	0	0	0	0	0	0	1	0	0	0	0	0	0	0	44	0
372	APP9	10000	3,9	73	2.1.1	18/06/2015	0	Diabetes		Pharma/Medtech	1	1	1	1	0	0	0	0	0	0	0	0	0	0	0	0	0	0	0	0	1	1	1	0	0	1	0	0	0	0	75	75
36	APP10	100000	4,3	3018	104	18/02/2018	0	Cardiovascular Diseases		Private company	1	0	1	1	0	0	0	0	0	1	0	0	0	0	0	0	0	0	0	0	1	0	0	0	0	0	0	0	0	0	17	0
14	APP11	100000	3,5	414	1.4.1	10/08/2016	1	Cardiovascular Diseases		Private company	1	0	1	0	0	0	0	0	0	1	0	0	0	0	0	0	0	0	0	0	1	0	0	0	0	0	0	0	0	0	30	0
9	APP12	5000	3,4	25		12/12/2017	0	Respiratory Diseases		Non-private	1	0	1	1	1	1	1	0	0	0	0	0	0	0	0	0	0	0	0	0	1	0	0	0	0	1	0	0	0	0	31	50
P2	APP13	10000000	3,9	374462	Variable	30/10/2018	0	Other		Private company	1	1	1	1	1	0	0	0	0	0	1	0	0	1	1	1	1	1	1	0	1	0	1	1	1	1	1	1	0	0	92	100
30	APP14	50000	4,1	556	2.0.0	27/04/2016	0	Diabetes		Pharma/Medtech	1	0	1	0	0	0	0	0	0	0	1	0	0	1	0	0	0	0	0	0	1	0	0	0	0	0	1	0	0	0	50	50
421	APP15	100	5	2	1	09/08/2017	0	Diabetes		Private company	1	0	0	0	0	0	0	0	0	0	0	0	0	0	0	0	0	0	0	0	1	0	0	0	0	0	1	0	0	0	14	0
18	APP16	100000	4,4	5849	3.0.0.0	12/04/2018	1	Diabetes		Private company	1	0	0	1	0	0	0	0	0	0	1	0	0	1	0	0	0	0	0	0	0	0	1	0	0	0	1	0	0	0	58	50
13	APP17	100000	4,5	3917	2.2.4	21/04/2018	0	Diabetes		Private company	1	1	1	0	0	0	0	0	0	0	0	0	0	1	0	0	0	0	0	0	1	0	1	0	0	0	0	0	0	0	27	0
4	APP18	100000	4,4	5541	3.12	24/10/2017	1	Diabetes		Private company	1	0	1	0	0	0	0	0	0	0	0	0	0	0	0	0	0	0	0	0	1	0	1	0	0	0	0	0	0	0	25	0
167	APP19	100000	4,4	803	1.4.29	14/01/2017	1	Cardiovascular Diseases		Private company	0	0	0	0	0	0	0	0	0	0	0	0	0	0	0	0	0	0	0	0	0	0	0	0	0	0	0	0	0	0	42	0
2	APP20	100000	4,2	1704	1.7.4	28/08/2016	1	Diabetes		Private company	1	0	0	0	0	0	0	0	0	0	0	0	0	1	0	0	0	0	0	0	1	1	0	0	0	0	0	0	0	0	20	0
221	APP21	10000	4,4	178	1.0.31	15/12/2017	1	Other		Private company	0	1	1	0	0	0	0	0	0	0	0	0	0	1	0	0	0	0	0	0	0	1	0	0	0	0	0	0	0	0	50	0
P4	APP22	1000000	4,6	170089	Variable	31/10/2018	1	Other		Private company	1	0	1	1	0	0	0	1	0	0	0	0	0	1	0	0	0	0	0	0	1	1	0	0	0	0	0	0	1	0	69	0
436	APP23	500	4,7	6	1	15/01/2016	0	Cancer		Pharma/Medtech	1	1	1	1	0	0	0	0	0	0	0	0	0	0	0	0	0	0	0	0	1	0	0	0	0	0	0	0	1	1	42	0
65	APP24	5000	4,4	7	2.1.2	24/05/2017	0	Diabetes		Pharma/Medtech	0	0	0	1	0	1	0	0	0	0	1	0	0	1	0	0	0	0	0	0	1	0	0	0	0	0	1	0	0	0	36	0
447	APP25	50	5	4	1.4.1	24/02/2018	1	Other		Private company	0	1	1	0	0	0	0	0	0	0	0	0	0	1	0	0	0	0	0	0	0	1	0	0	0	0	0	0	0	0	27	0
2	APP26	1000000	4,5	21084	1.31.12S3	30/11/2017	0	Cardiovascular Diseases		Private company	1	0	1	0	0	0	0	0	0	1	0	0	0	0	0	0	0	0	0	0	1	0	0	0	0	0	0	0	0	0	25	0
247	APP27	50000	4,4	802	1.2.3.2	20/02/2018	1	Other		Private company	0	1	1	0	0	0	0	0	0	0	0	0	0	1	0	0	0	0	0	0	0	1	0	0	0	0	0	0	0	0	36	0
11	APP28	1000	4,3	7	1.0.007	01/11/2016	0	Respiratory Diseases		Private company	1	0	0	0	0	1	0	0	0	0	0	0	0	0	0	0	0	0	0	0	1	0	0	0	0	0	0	0	0	0	78	75
265	APP29	1000	3,8	27	1.8.0	10/01/2018	0	Diabetes		Pharma/Medtech	1	1	0	0	0	0	0	0	0	0	1	0	0	1	0	0	0	0	0	0	1	1	0	0	0	0	0	0	0	0	36	0
114	APP30	500000	4,6	18779	3.44.2	21/02/2018	1	Diabetes		Private company	1	1	1	0	1	0	0	0	0	0	1	0	0	1	0	0	0	0	0	0	1	1	0	0	0	1	1	1	0	0	83	50
P5	APP31	100000	4,3	1228	1.9.18	18/10/2018	0	Diabetes		Private company	1	1	0	0	0	0	0	0	0	0	1	0	0	1	1	0	0	0	0	0	1	1	0	0	0	0	1	1	0	0	36	0
3	APP32	500000	3,8	4779	3.4	28/02/2018	0	Diabetes		Pharma/Medtech	1	0	1	1	0	0	0	0	0	0	0	0	0	1	0	0	0	0	0	0	1	0	0	0	0	0	0	0	0	0	27	0
P1	APP33	5000000	4	49422	Variable	11/10/2018	0	Other		Pharma/Medtech	1	0	0	0	0	0	0	0	0	0	0	0	0	1	0	0	0	1	0	0	0	0	0	0	0	0	0	1	0	0	73	0
41	APP34	5000000	4,2	31653	3.21	25/01/2018	1	Cardiovascular Diseases		Private company	1	0	1	0	0	0	0	0	0	0	0	0	0	0	0	0	0	0	0	0	1	0	1	0	0	0	0	0	0	0	36	0
24	APP35	500000	4,7	6859	1.3.1	22/11/2015	0	Cardiovascular Diseases		Private company	1	1	1	0	0	0	0	0	0	0	1	0	0	0	0	0	0	0	0	0	1	0	1	0	0	0	0	0	0	0	9	0
P3	APP36	10000	3	273	3.6.1	26/09/2018	0	Diabetes		Pharma/Medtech	1	0	0	0	0	0	0	0	0	0	1	0	0	0	0	0	0	0	0	0	1	0	0	0	0	1	1	0	0	0	18	0
1	APP37	1000	4,7	64		01/01/2018	0	Diabetes		Private company	0	0	0	0	0	0	0	0	0	0	0	0	0	0	0	0	0	0	0	0	0	0	0	0	0	0	0	0	0	0	18	0
19	APP38	100000	3,9	2143	11.13.11	04/05/2017	0	Diabetes		Private company	0	0	0	1	0	0	0	0	0	0	0	0	0	0	0	0	0	0	0	0	0	0	0	0	0	0	1	0	0	0	18	0
5	APP39	500	4,6	9	1.0.0.1	04/01/2017	0	Respiratory Diseases		Non-private	0	0	0	0	0	0	0	1	0	0	0	0	0	0	0	0	0	0	0	0	0	0	0	0	0	0	0	0	0	0	55	100
476	APP40	50000	3,5	1132	7.14.0	21/02/2018	0	Other		Pharma/Medtech	1	1	1	1	0	0	0	0	0	0	0	0	0	1	0	0	0	1	0	0	1	0	1	1	1	1	1	1	0	0	45	100
108	APP41	1000000	3,8	3454	4.0.3	30/01/2018	1	Cardiovascular Diseases		Private company	1	1	1	0	0	0	0	0	0	0	1	0	0	0	0	0	0	0	0	0	1	0	1	0	0	0	0	0	0	0	55	0
44	APP42	5000	4,7	9	1.2.4	04/12/2017	0	Cardiovascular Diseases		Pharma/Medtech	0	1	0	1	0	0	0	0	0	0	0	0	0	1	0	0	0	0	0	0	0	1	0	0	0	0	0	0	0	1	82	100
31	APP43	500	4,3	70	2.13	17/01/2018	Paid	Diabetes	3,09	Private company	1	0	1	0	0	0	0	0	0	0	1	0	0	1	0	0	0	0	0	0	1	0	0	0	0	0	1	1	0	0	42	0
166	APP44	500	5	5	2.1.8	28/02/2018	1	Cardiovascular Diseases		Private company	0	0	0	0	0	0	0	0	0	0	0	0	0	0	0	0	0	0	0	0	0	0	0	0	0	0	0	0	0	0	58	67
