# Supplementary material for: Behavior Change Content, Understandability, and Actionability of Chronic Condition Self-Management Apps Available in France: Systematic Search and Evaluation
Source: JMIR Mhealth Uhealth. 2019 Aug 26;7(8):e13494. doi: 10.2196/13494 (PMC6735304; doi:10.2196/13494)
Supplement: Multimedia Appendix 5 [file mhealth_v7i8e13494_app5.txt]

---
title: BCT, understandability and actionability in mHealth self-management apps for
  chronic conditions available in France
date: ' `r Sys.Date()`'
output:
  html_document: default
  tables: yes
  theme: flatly
  toc: yes
  highlight: textmate
Author: Removed for blind review
---

```{r setup, warning=FALSE, message=FALSE, echo=FALSE, results='hide'}
# this is a section of R script that prepares the analysis; it imports and uploads some libraries which will be used later on, and defines some useful settings and functions.
# here you may want to add some more advanced functions later on
# there is no need to modify anything for a basic analysis

# install and upload the relevant libraries ####

for (n in c('ggplot2', 'dplyr', 'plyr', 'knitr', 'psych', 'captioner', 'Hmisc', 'corrplot', 'tableone', 'xtable'))
{
  if(!require(n,character.only=TRUE))
  {
   stop(paste0("Package '",n,"' is not installed: please install it and try again!\n"));
   #install.packages("n")
  }
  library(n,character.only=TRUE)
}

# add captioning for figures and tables (as here: https://www.r-bloggers.com/r-markdown-how-to-number-and-reference-tables/)

table_nums <- captioner::captioner(prefix = "Table")
figure_nums <- captioner::captioner(prefix = "Figure")
t.ref <- function(x) {
  stringr::str_extract(table_nums(x), "[^:]*")
}
f.ref <- function(x) {
  stringr::str_extract(figure_nums(x), "[^:]*")
}

```

# Summary

This document presents a summary of the data analysis performed for the  paper entitled "Behaviour change content, understandability and actionability in mHealth self-management apps for chronic conditions available in France: a systematic review", based on data collected on mHealth self-management apps selected in March-April 2018 in France. 

First, we performed descriptive statistics of app characteristics, presence of target behaviours and BCTs, and understandability and actionability scores. Second, we presented statistical analysis of the variables of interest, with normality tests and appropriated statistical tests to study the relationship between them. 

```{r dataset, warning=FALSE, message=FALSE, echo=FALSE, results='hide'}
#this is a section of R script to import the dataset from a csv file and checking it to be sure it has the right characteristics

#import dataset
app_data <- read.csv(file="App_Sample.csv",
                               header=TRUE, # first row contains variable names
                               sep = ";", dec = ",", strip.white = TRUE) # ; separated columns


#check sample size
nrow(app_data)

#check variable names
names(app_data)

```

# Descriptive statistics

## Sample characteristics

The sample included `r nrow(app_data)` apps. Behaviour Change Techniques (BCT) were computed for each app, along with Target Behaviour (TB) and PEMAT scores for Understandability and Actionability. Characteristics such as stars, ratings, number of downloads, type of developer, version and last update were also extracted from the marketplace and are present in the dataset. `r t.ref("tab_1")` presents descriptive statistics of app characteristics. 


```{r descriptives, warning=FALSE, message=FALSE, results='hide', echo=FALSE}
#table one

myVars <- c("Stars", "Ratings", "Downloads" ,"Category", "Developer")

## Vector of categorical variables that need transformation
catVars <- c("Downloads", "Category", "Developer")
## Create a TableOne object
tab1 <- CreateTableOne(vars = myVars, # all variables to include in table
                       data = app_data, # the dataset
                       factorVars = catVars
                      ) 
tabQoF <- print(tab1, 
      showAllLevels = TRUE, # if all factor levels should be included in the table for categorical variables
      # SMD=TRUE # to show standardized mean differences
      test=FALSE)

rownames(tabQoF) <- c("n", "Stars (mean (SD))", "Ratings (mean (SD))", "Downloads (%)",
                      " ", " ", " ", " ", " ", " ", " ", " ", " ", " ", " ", "Category (%)", 
                      " ", " ", " ", " ", "Developer (%)", 
                      " "," ")
tabQoF  <- cbind("Values" = rownames(tabQoF), tabQoF)
rownames(tabQoF) <- NULL
colnames(tabQoF) <- c("Indicator", "Levels", "Statistics")

tab.1_cap <- table_nums(name="tab_1", caption = "Descriptives of app characteristics")
```

`r table_nums('tab_1')`
```{r, results = 'asis', warning=FALSE, echo=FALSE, message=FALSE, fig.cap=tab.1_cap}
#show the descriptives table
knitr::kable(tabQoF)
```


## Behavioural content

### Target behaviours (TB)

The number and percentage of apps in which each target behaviour was identified in this sample are presented in `r t.ref("tab_2")`. The distribution of the total number of TBs per app is presented in `r f.ref("fig_1")` as a histogram.


```{r, warning=FALSE, message=FALSE, echo=FALSE}
#change TB columns names
colnames(app_data)[32:41] <- c("Tracking symptoms", "Medication adherence", "Tracking weight", "Drinking water", 
                               "Tracking sleep", "Archiving health information", 
                               "Tracking diet", "Physical activity", "Attending medical appointments", 
                               "Tracking emotional symptoms")

#subset of TB columns
subTB<- app_data[,c(32:41)]

#add TB occurences in app sample
sumTB <- apply(subTB, 2, sum)
perTB <- round((sumTB/nrow(app_data)*100),2)

#sum of number of TB per app
sTB <- apply(subTB,1,sum)

#create table with TB names and total occurences
pTB <- data.frame(`Target Behaviour` = c(colnames(subTB)), Total = c(sumTB), Percentage = c(perTB))
tableTB <- pTB[order(-pTB$Total),]
colnames(tableTB) <- c("Target Behaviour", "Total", "Percentage")

#table with apps and TB per app
apps <- as.character(app_data$Name)
tApps <- data.frame(App = c(apps), TB.App = c(sTB))
tperApp <- tApps[order(-tApps$TB.App),]

# define captions
tab.2_cap <- table_nums(name="tab_2", caption = "TB occurences in app sample")
fig.1_cap <- figure_nums(name="fig_1", caption = "Histogram TB per app")

```

`r table_nums('tab_2')`
```{r, fig.cap=tab.2_cap, echo=FALSE}
#show table with TB total occurences
knitr::kable(tableTB, row.names=FALSE)
```

```{r hist1, fig.cap=fig.1_cap, echo=FALSE}
#show histogram with TB per app
hist(tperApp$TB.App, main = NULL, xlab = "TB per app", ylab = "Number of apps")
```

#### Interpretation
We observed a total of `r nrow(tableTB)` TBs. More than a third of the apps (n = `r sum(tperApp$TB.App == 0 | tperApp$TB.App == 1)`, `r round(sum(tperApp$TB.App == 0 | tperApp$TB.App == 1)/nrow(tperApp)*100,2)`%) targeted none or only one behaviour. Median number of TB per app was `r median(tperApp$TB.App)`, ranging from `r summary(tperApp$TB.App)[1]` to `r summary(tperApp$TB.App)[6]`.

### Behaviour Change Techniques (BCTs)

The number and percentage of apps in which each BCT was identified are presented in `r t.ref("tab_3")` for BCTs with at least one occurrence in this sample. `r f.ref("fig_2")` presents a histogram of the total number of BCTs per app. 

```{r, warning=FALSE, message=FALSE, echo=FALSE}

#change BCT columns names
colnames(app_data)[12:31] <- c("2.4 Self-monitoring of outcome(s) of behaviour", "7.1 Prompts and cues", 
                               "2.7 Feedback on outcome(s) of behaviour","5.1 Information about health consequences",
                               "8.7 Graded tasks", "1.4 Action planning", 
                               "4.1 Instruction on how to perform the behaviour","3.2 Social support (practical)", 
                               "6.1 Demonstration of the behaviour", "2.6 Biofeedback", "1.3 Goal setting (outcome)", 
                               "9.1 Credible source", "5.4 Monitoring of emotional consequences", 
                               "2.3.Self-monitoring of behaviour", "6.2 Social comparison", 
                               "10.4 Social reward", "1.1 Goal setting (behaviour)", "2.2 Feedback on behaviour", 
                               "3.1 Social support (unspecified)", "3.3 Social support (emotional)")

#subset of BCT columns
subBCT<- app_data[,c(12:31)]

#BCT occurrences in app sample (column)
sumBCT <- apply(subBCT, 2, sum)
perBCT <- round((sumBCT/nrow(app_data)*100),2)

#create table with BCT names and total BCT occurrences
pBCT <- data.frame(`Behaviour Change Technique` = c(colnames(subBCT)), Total = c(sumBCT), Percentage = c(perBCT))

#order BCT from highest to lowest total occurrences in app sample
tableBCT <- pBCT[order(-pBCT$Total),]
colnames(tableBCT) <- c("Behaviour Change Technique", "Total", "Percentage")

#sum of number of BCT per app (row)
sBCT <- apply(subBCT,1,sum)

#create table with apps and BCT per app
#convert Name column to character
sApps <- data.frame(App = c(apps), BCT.App = c(sBCT))

#order Apps from highest to lowest number of BCT per app
perApp <- sApps[order(-sApps$BCT.App),]

# define captions
tab.3_cap <- table_nums(name="tab_3", caption = "BCT occurrence in app sample")
fig.2_cap <- figure_nums(name="fig_2", caption = "Histogram BCT per app")
```

`r table_nums('tab_3')`
```{r table2, fig.cap=tab.3_cap, echo=FALSE}
#show table with BCT total frequencies
knitr::kable(tableBCT, row.names=FALSE)
```

```{r hist2, fig.cap=fig.2_cap, echo=FALSE}
#show histogram with BCT per app
hist(sApps$BCT.App, breaks = seq(0,12,1), main = NULL, xlab = "BCT per app", ylab = "Number of apps")
```

#### Interpretation
We observed a total of `r nrow(tableBCT)` BCTs. Nearly one fifth of the apps (n = `r sum(perApp$BCT.App == 0 | perApp$BCT.App == 1)`, `r round(sum(perApp$BCT.App == 0 | perApp$BCT.App == 1)/nrow(perApp)*100,2)`%) had none or only one BCT present. Median number of BCT per app was `r median(perApp$BCT.App)`, ranging from `r summary(perApp$BCT.App)[1]` to `r summary(perApp$BCT.App)[6]`.

## PEMAT-A/V

Histograms with Understandability and Actionability scores are presented in `r f.ref("fig_3")` and `r f.ref("fig_4")`, respectively. `r f.ref("fig_5")` shows the co-occurrence of Understandability (x-axis) and Actionability (y-axis) scores in this sample (circle size and label indicate the number of apps with the corresponding 2 scores). 

```{r figures, warning=FALSE, message=FALSE, echo=FALSE, results= 'hide'}

#define captions
fig.3_cap <- figure_nums(name="fig_3", caption = "Histogram with Understandability scores")
fig.4_cap <- figure_nums(name="fig_4", caption = "Histogram with Actionability scores")
fig.5_cap <- figure_nums(name="fig_5", caption = "Understandability versus Actionability")
```

```{r hist3, warning=FALSE, message=FALSE, echo=FALSE, fig.cap=fig.3_cap}
# show histogram with Understandability scores
hist(app_data$Understandability, main = NULL, xlab = "Understandability score", ylab = "Number of apps")
```

```{r hist4, warning=FALSE, message=FALSE, echo=FALSE, fig.cap=fig.4_cap}
# show histogram with Actionability scores
hist(app_data$Actionability, main = NULL, xlab = "Actionability score", ylab = "Number of apps")
```

```{r crosstab, warning=FALSE, message=FALSE, echo=FALSE, fig.cap=fig.5_cap}
# ggplot for a crosstab
V1freqtab <- as.data.frame(table(round(app_data$Understandability, 2)))
V2freqtab <- as.data.frame(table(round(app_data$Actionability, 2)))

# choose items and state number of response options in the data
vals1 <- V1freqtab$Var1
vals2 <- V2freqtab$Var1

# create the data frame
UnAcPlot <- expand.grid(vals1, vals2)

# select crosstab values as vector
UnAcPlot$value <- as.vector(table(round(app_data$Understandability, 2), round(app_data$Actionability, 2)))
UnAcPlot$value[UnAcPlot$value==0] <- NA

# build the plot
g <- ggplot(UnAcPlot, aes(Var1, Var2)) + geom_point(aes(size = value), colour = "lightblue") + theme_bw() + xlab("Understandability") + ylab("Actionability") 
g + scale_size_continuous(range = c(5,10)) +
  geom_text(aes(label = value), size = 4) + 
  theme(axis.text.x = element_text(angle = 90, vjust = 1, hjust = 1)) 
#ggsave("UnAcPlot.png",width=8, height=6);
```

```{r stats1, warning=FALSE, message=FALSE, echo=FALSE, results='hide'}
#create new dichotomous variable corresponding to null/non-null Actionability
actDic <- app_data$Actionability
app_data <- cbind(app_data,actDic)
app_data$actDic[app_data$actDic != 0] <- 1

#Comparison between Understandability scores in apps with null and non-null Actionability 
und1 <- wilcox.test(app_data$Understandability ~ app_data$actDic)
```

#### Interpretation
Overall, Understandability scores were higher than Actionability scores. In the sample, `r sum(app_data$Actionability == 0)` apps had null Actionability scores, while `r sum(app_data$Understandability == 0)` had null Understandability scores. On the other hand, `r sum(app_data$Actionability == 100)` apps had scores of 100% Actionability and the maximum score of Understandability was `r summary(app_data$Understandability)[6]`. Plot shows that apps with higher Actionability scores also had higher Understandability scores. We also performed a Wilcoxon rank sum test to examine this difference and results show that Understandability values for apps with non-null Actionability (mean = `r mean(app_data$Understandability[app_data$actDic == 1])`) and with null Actionability (mean = `r mean(app_data$Understandability[app_data$actDic == 0])`) were significantly different (p = `r format(round(und1$p.value,5), scientific = FALSE)`). 


# Inferential statistics

This section includes bivariate and multivariate analysis to compare and examine the relationship between computed variables (TB per app, BCT per app, Understandability and Actionability) and apps characteristics extracted from Google Play store (Stars, Ratings, Downloads and Sales on app). 

Normality tests were performed on quantitative variables to choose parametric or non-parametric statistical tests (presented below). Stars, BCT per app, TB per app and Actionability are not normal, while Ratings and Understandability are. Therefore, Wilcoxon rank sum test was chosen to perform bivariate analysis and Kruskal-Wallis test to perform multivariate analysis. We also used the Spearman's coefficient (rho) to compute correlations. 

```{r tcor, warning=FALSE, message=FALSE, echo=FALSE}
#make a new table with variables to test correlations
new_table <- as.data.frame(cbind(app_data$Stars,app_data$Ratings, sApps$BCT.App, tApps$TB.App, app_data$Understandability, app_data$Actionability))

#define variables names in the new table
colnames(new_table) <- c("Stars", "Ratings", "BCT per app", "TB per app", "Understandability", "Actionability")

#normality tests
shapiro_new_table <- apply(new_table,2, shapiro.test)
shapiro_new_table

#define captions
fig.6_cap <- figure_nums(name="fig_6", caption = "Heatmap of Spearman's correlation (rho) between variables and ranking characteristics")
tab.4_cap <- table_nums(name="tab_4", caption = "Correlation (Spearman's rho) between variables and ranking characteristics")
```

## Correlation between computed variables and ranking characteristics 

`r t.ref("tab_4")` presents Spearman's correlation coefficient (rho) between ranking characteristics (Stars and Ratings) and computed variables (TB per app, BCT per app, Understandability and Actionability). `r f.ref("fig_4")` is heatmap to illustrate these correlations. 

```{r cor, warning=FALSE, message=FALSE, echo=FALSE, fig.cap=tab.4_cap}

#create a correlation table (adapted from http://www.sthda.com/english/wiki/elegant-correlation-table-using-xtable-r-package)
corstars <-function(x, method=c("pearson", "spearman"), removeTriangle=c("upper", "lower"),
                     result=c("none", "html", "latex")){
    #Compute correlation matrix
    require(Hmisc)
    x <- as.matrix(x)
    correlation_matrix<-rcorr(x, type=method[1])
    R <- correlation_matrix$r # Matrix of correlation coefficients
    p <- correlation_matrix$P # Matrix of p-value 
    
    ## Define notions for significance levels; spacing is important.
    mystars <- ifelse(p < .0001, "****", ifelse(p < .001, "*** ", ifelse(p < .01, "**  ", ifelse(p < .05, "*   ", "    "))))
    
    ## trunctuate the correlation matrix to two decimal
    R <- format(round(cbind(rep(-1.11, ncol(x)), R), 2))[,-1]
    
    ## build a new matrix that includes the correlations with their appropriate stars
    Rnew <- matrix(paste(R, mystars, sep=""), ncol=ncol(x))
    diag(Rnew) <- paste(diag(R), " ", sep="")
    rownames(Rnew) <- colnames(x)
    colnames(Rnew) <- paste(colnames(x), "", sep="")
    
    ## remove upper triangle of correlation matrix
    if(removeTriangle[1]=="upper"){
      Rnew <- as.matrix(Rnew)
      Rnew[upper.tri(Rnew, diag = TRUE)] <- ""
      Rnew <- as.data.frame(Rnew)
    }
    
    ## remove lower triangle of correlation matrix
    else if(removeTriangle[1]=="lower"){
      Rnew <- as.matrix(Rnew)
      Rnew[lower.tri(Rnew, diag = TRUE)] <- ""
      Rnew <- as.data.frame(Rnew)
    }
    
    ## remove first row and last column and return the correlation matrix
    Rnew <- cbind(Rnew[1:length(Rnew)-1])
    Rnew <- Rnew[-1,]
    if (result[1]=="none") return(Rnew)
    else{
      if(result[1]=="html") print(xtable(Rnew), type="html")
      else print(xtable(Rnew), type="latex") 
    }
} 
```

`r table_nums('tab_4')`
```{r cortab, warning=FALSE, message=FALSE, echo=FALSE, fig.cap=tab.4_cap}

knitr:: kable(corstars(new_table, result="none", method = "spearman"))
```

```{r cor2, warning=FALSE, message=FALSE, echo=FALSE, fig.cap=fig.6_cap,  fig.width=7, fig.height=7,}
#correlation heatmap
mcor <- rcorr(as.matrix(new_table), type = "spearman")
cor.plot(mcor$r, numbers=TRUE, las = 2)
```

#### Interpretation
TB per app and BCT per app had a significant positive correlation (rho = `r round(mcor$r[3,4],2)`, p = `r format(round(mcor$P[4,3],6),scientific=FALSE)`), as well as Understandability and Actionability (rho = `r round(mcor$r[5,6],2)`, p = `r format(round(mcor$P[5,6],6),scientific=FALSE)`) and Understandability and BCT and TB per app (rho = `r round(mcor$r[5,3],2)`, p = `r round(mcor$P[5,3],3)`) and (rho = `r round(mcor$r[5,4],2)`, p = `r round(mcor$P[5,4],3)`), respectively. A significant negative correlation between Stars and TB per app was also observed (rho = `r round(mcor$r[4,1],2)`, p = `r round(mcor$P[4,1],3)`). 

## Are stars and ratings associated with the presence of specific BCTs?

We performed Wilcoxon rank sum tests to compare the occurence of BCTs present in more than 10% of apps and ranking characteristics. Results are presented in `r t.ref("tab_5")` and `r t.ref("tab_6")`. 

```{r stats2, warning=FALSE, message=FALSE, echo=FALSE}
#select BCT present in more than 10% of apps
BCT10 <- tableBCT %>%
         filter(tableBCT$Percentage > 10)

#stars and BCTs
BCT2.4s <- wilcox.test(Stars ~ `2.4 Self-monitoring of outcome(s) of behaviour`, data = app_data)
BCT2.7s <- wilcox.test(Stars ~ `2.7 Feedback on outcome(s) of behaviour`, data = app_data)
BCT2.3s <- wilcox.test(Stars ~ `2.3.Self-monitoring of behaviour`, data = app_data)
BCT7.1s <- wilcox.test(Stars ~ `7.1 Prompts and cues`, data = app_data)
BCT5.1s <- wilcox.test(Stars ~ `5.1 Information about health consequences`, data = app_data)
BCT1.3s <- wilcox.test(Stars ~ `1.3 Goal setting (outcome)`, data = app_data)
BCT8.7s <- wilcox.test(Stars ~ `8.7 Graded tasks`, data = app_data)

stBCT <- data.frame(BCT = c("2.4 Self-monitoring of outcome(s) of behaviour","2.7 Feedback on outcome(s) of behaviour",
                            "2.3.Self-monitoring of behaviour","7.1 Prompts and cues", 
                            "5.1 Information about health consequences", "1.3 Goal setting (outcome)", 
                            "8.7 Graded tasks"), 
                 W = c(BCT2.4s$statistic, BCT2.7s$statistic, BCT2.3s$statistic, BCT7.1s$statistic, 
                       BCT5.1s$statistic, BCT1.3s$statistic, BCT8.7s$statistic), 
                 p = round(c(BCT2.4s$p.value, BCT2.7s$p.value, BCT2.3s$p.value, BCT7.1s$p.value, 
                             BCT5.1s$p.value, BCT1.3s$p.value, BCT8.7s$p.value),3))

tab.5_cap = table_nums(name="tab_5", caption = "Comparison between Stars mean values between apps with/without BCT and correspondent p-values")
tab.6_cap = table_nums(name="tab_6", caption = "Comparison between Ratings mean values between apps with/without BCT and correspondent p-values")  
```

`r table_nums('tab_5')`
```{r corStBCT, warning=FALSE, message=FALSE, echo=FALSE, fig.cap=tab.5_cap}
knitr::kable(stBCT, row.names=FALSE)
```

```{r stats3, warning=FALSE, message=FALSE, echo=FALSE}
#ratings and BCT
BCT2.4r <- wilcox.test(Ratings ~ `2.4 Self-monitoring of outcome(s) of behaviour`, data = app_data)
BCT2.7r <- wilcox.test(Ratings ~ `2.7 Feedback on outcome(s) of behaviour`, data = app_data)
BCT2.3r <- wilcox.test(Ratings ~ `2.3.Self-monitoring of behaviour`, data = app_data)
BCT7.1r <- wilcox.test(Ratings ~ `7.1 Prompts and cues`, data = app_data)
BCT5.1r <- wilcox.test(Ratings ~ `5.1 Information about health consequences`, data = app_data)
BCT1.3r <- wilcox.test(Ratings ~ `1.3 Goal setting (outcome)`, data = app_data)
BCT8.7r <- wilcox.test(Ratings ~ `8.7 Graded tasks`, data = app_data)

rtBCT <- data.frame(BCT = c("2.4 Self-monitoring of outcome(s) of behaviour","2.7 Feedback on outcome(s) of behaviour",
                            "2.3.Self-monitoring of behaviour","7.1 Prompts and cues", 
                            "5.1 Information about health consequences", "1.3 Goal setting (outcome)", 
                            "8.7 Graded tasks"), 
                 W = c(BCT2.4r$statistic, BCT2.7r$statistic, BCT2.3r$statistic, BCT7.1r$statistic, BCT5.1r$statistic,
                       BCT1.3r$statistic, BCT8.7r$statistic), 
                 p = round(c(BCT2.4r$p.value, BCT2.7r$p.value, BCT2.3r$p.value, BCT7.1r$p.value, BCT5.1r$p.value,
                             BCT1.3r$p.value, BCT8.7r$p.value),3))
```

`r table_nums('tab_6')`
```{r corRtBCT, warning=FALSE, message=FALSE, echo=FALSE, fig.cap=tab.6_cap}
knitr::kable(rtBCT, row.names=FALSE)
```

#### Interpretation
There was significant difference in Stars mean values between apps with (mean = `r round(mean(app_data$Stars[app_data[,12] == 1]),2)`) and without (mean = `r round(mean(app_data$Stars[app_data[,12] == 0]),2)`) BCT 2.4 Self-monitoring of outcome(s) of behaviour (p = `r round(BCT2.4s$p.value,3)`). For Ratings, there was a significant difference between apps with (mean = `r format(round(mean(app_data$Ratings[app_data[,12] == 1]),2), scientific = FALSE)`) and without (mean = `r round(mean(app_data$Ratings[app_data[,12] == 0]),2)`) BCT 2.4 Self-monitoring of outcome(s) of behaviour as well (p = `r round(BCT2.4r$p.value,3)`), but also between apps with (mean = `r format(round(mean(app_data$Ratings[app_data[,14] == 1]),2), scientific = FALSE)`) and without (mean = `r round(mean(app_data$Ratings[app_data[,14] == 0]),2)`) BCT 2.7 Feedback on outcome(s) of behaviour (p = `r round(BCT2.7r$p.value,3)`). 

## Are there differences between BC content and PEMAT scores in apps produced by different types of developers?

`r t.ref("tab_7")` presents comparisons of computed variables (TB per app, BCT per app, Understandability and Actionability) between each category of developer ("Private company", "Non-Private", "Pharma/MedTech"). A paired test for Actionability scores by developer type is also presented. 

```{r stats4, warning=FALSE, message=FALSE, echo=FALSE}

##Developer
#comparison of number of BCT and TB per app between developers
app_data <- cbind(app_data, sBCT, sTB)
BCTdev <- kruskal.test(sBCT ~ Developer, data = app_data)
TBdev <- kruskal.test(sTB ~ Developer, data = app_data)

#comparison of Actionability and Understandability scores between developers
Actdev <- kruskal.test(Actionability ~ Developer, data = app_data)
Unddev <- kruskal.test(Understandability ~ Developer, data = app_data)

```

```{r Devtable, warning=FALSE, message=FALSE, echo=FALSE}
tabDev <- data.frame(Variables = c("TB per app", "BCT per app","Actionability", "Understandability"), 
                 statistics = round(c(TBdev$statistic, BCTdev$statistic, Actdev$statistic, Unddev$statistic),2), 
                 pvalue = round(c(TBdev$p.value, BCTdev$p.value, Actdev$p.value, Unddev$p.value),3))

tab.7_cap = table_nums(name="tab_7", caption = "Comparison between variables mean values by developer types and correspondent p-values") 
```

`r table_nums('tab_7')`
```{r tabdev, warning=FALSE, message=FALSE, echo=FALSE, fig.cap=tab.7_cap}
knitr::kable(tabDev, row.names=FALSE)

ActDevTest <- pairwise.wilcox.test(app_data$Actionability, app_data$Developer,
                     p.adjust.method = "bonferroni", alternative ="less")
ActDevTest

```
#### Interpretation
There was a significant difference in Actionability scores between "Non-private" 
(mean = `r mean(app_data$Actionability[app_data$Developer == "Non-private"])`) and "Private company" (mean = `r round(mean(app_data$Actionability[app_data$Developer == "Private company"]),2)`) groups (adjusted p = `r round(ActDevTest$p.value[2,1],3)`). 

## Are BC content and/or PEMAT scores related to number of downloads?

To examine the relationship between computed variables (BCT per app, TB per app, Understandability and Actionability scores) and number of downloads, we performed Kruskal-Wallis tests, as the variable Dowloads is presented in 12 ranges. `r t.ref("tab_8")` present the results; no significant difference between variables considering number of downloads was observed.  

```{r stats5, warning=FALSE, message=FALSE, echo=FALSE}
##Downloads
#comparison of number of BCT and TB per app between download groups
Ndownloads <- as.factor(app_data$Downloads)

#create new data frame with variables to compare
app_data <- cbind(app_data, Ndownloads)

#comparison between BCT per app and downloads group
BCT_D <- kruskal.test(sBCT ~ Ndownloads, data = app_data)

#comparison between TB per app and downloads group
TB_D <- kruskal.test(sTB ~ Ndownloads, data = app_data)

#comparison of Actionability and Understandability scores between download groups
Act_D <- kruskal.test(Actionability ~ Ndownloads, data = app_data)
Und_D <- kruskal.test(Understandability ~ Ndownloads, data = app_data)

```

```{r Dtable, warning=FALSE, message=FALSE, echo=FALSE}
tabD <- data.frame(Variables = c("TB per app", "BCT per app","Actionability", "Understandability"), 
                 statistics = round(c(TB_D$statistic, BCT_D$statistic, Act_D$statistic, Und_D$statistic),2), 
                 pvalue = round(c(TB_D$p.value, BCT_D$p.value, Act_D$p.value, Und_D$p.value),3))

tab.8_cap = table_nums(name="tab_8", caption = "Comparison between variables mean values by number of downloads and correspondent p-values") 
```

`r table_nums('tab_8')`
```{r tabd, warning=FALSE, message=FALSE, echo=FALSE, fig.cap=tab.8_cap}
knitr::kable(tabD, row.names=FALSE)
```

## Are there differences in PEMAT scores and BC content between apps with/without sales in app?

To examine the relationship between computed variables (BCT per app, TB per app, Understandability and Actionability scores) and the presence of paid features, we also performed Kruskal-Wallis tests. `r t.ref("tab_9")` presents the results; no significant difference between variables in paid, with sales and without sales groups was observed. 

```{r stats6, warning=FALSE, message=FALSE, echo=FALSE, results='hide'}

##Sales on app
#comparison of number of BCT and TB per app between with/without sales on app
BCT_Sales <- kruskal.test(sBCT ~ Sales.on.App, data = app_data)
TB_Sales <- kruskal.test(sTB ~ Sales.on.App, data = app_data)

#comparison of Actionability and Understandability scores between with/without sales on app
Act_Sales <- kruskal.test(Actionability ~ Sales.on.App, data = app_data)
Und_Sales <- kruskal.test(Understandability ~ Sales.on.App, data = app_data)

```

```{r salestable, warning=FALSE, message=FALSE, echo=FALSE}
tabSales <- data.frame(Variables = c("TB per app", "BCT per app","Actionability", "Understandability"), 
                 statistics = round(c(TB_Sales$statistic, BCT_Sales$statistic, Act_Sales$statistic, Und_Sales$statistic),2), 
                 pvalue = round(c(TB_Sales$p.value, BCT_Sales$p.value, Act_Sales$p.value, Und_Sales$p.value),3))

tab.9_cap = table_nums(name="tab_9", caption = "Comparison between variables mean values by presence of paid features and correspondent p-values") 
```

`r table_nums('tab_9')`
```{r tabsales, warning=FALSE, message=FALSE, echo=FALSE, fig.cap=tab.9_cap}
knitr::kable(tabSales, row.names=FALSE)
```

## What BCTs and TBs occur together?

A Spearman's correlation heatmap between observed BCTs and TBs is presented in `r f.ref("fig_7")`.

```{r heatmap,  fig.width=10, fig.height=10, warning=FALSE, message=FALSE, echo=FALSE,fig.cap=fig.7_cap}
#create heatmap with Spearman's correlation (rho) between BCT and TB observed
fig.7_cap = figure_nums(name="fig_7", caption = "Heatmap of Spearman's correlations between observed BCT and TB")

#n = colnames(app_data[,12:41])
#tetra <- as.data.frame(tetrachoric(app_data[,12:41])["rho"])
#cor.plot(tetra, numbers=TRUE, main="Correlations between observed BCTs and TBs",
 #        labels=n, las=2, 
  #       cex=0.5, cex.axis=0.7)

Hm <- subset(app_data[,12:41])
mcorHm <- rcorr(as.matrix(Hm), type = "spearman")
cor.plot(mcorHm$r, numbers=TRUE, las = 2, cex=0.5, cex.axis=0.7, main="Correlations between observed BCTs and TBs")

```

#### Interpretation
This figure shows the strength of the correlation (a positive correlation can be considered as co-occurrence of the observed items). For example, BCT 2.4 Self-monitoring of behaviour tend to occur together with TB Tracking symptoms (rho = `r round(mcorHm$r[21,1],2)`).

## Are there differences in app characteristics between apps identified via Google Play search versus literature search?

In this work, mHealth self-management apps were found through two types of searches, a Google Play store search and a literature search. Willcoxon rank sum tests were performed on variables by search groups and `r t.ref("tab_10")` presents the statistics and correspondent p-values. 

```{r literature, warning=FALSE, message=FALSE, echo=FALSE}
#position of apps found in literature start with "P"
#create new column with Position variable converted to character
app_data$strPos <- as.character(app_data$Position)

#arrange dataset regarding Position to separate the ones starting with "P"
dfPosition <- app_data %>%
arrange(strPos)

#create new column with source
dfPosition$Source <- NA
dfPosition$Source [1:39] <- "Marketplace"
dfPosition$Source [40:44] <- "Literature"

#convert Source to factor 
dfPosition$Source <- as.factor(dfPosition$Source)

#comparison between variables and different sources
UndS <- wilcox.test(Understandability ~ Source, data = dfPosition)
ActS <- wilcox.test(Actionability ~ Source, data = dfPosition)
BCTS <-wilcox.test(sBCT ~ Source, data = dfPosition)
TBS <- wilcox.test(sTB ~ Source, data = dfPosition)
StarsS <- wilcox.test(Stars ~ Source, data = dfPosition)
RatingsS <- wilcox.test(Ratings ~ Source, data = dfPosition)

```

```{r sourcetable, warning=FALSE, message=FALSE, echo=FALSE}
tabSource <- data.frame(Variables = c("Stars","Ratings","BCT per app","TB per app","Actionability", "Understandability"), 
                 W = round(c(StarsS$statistic, RatingsS$statistic, BCTS$statistic, TBS$statistic, 
                             ActS$statistic, UndS$statistic),2), 
                 pvalue = round(c(StarsS$p.value, RatingsS$p.value, BCTS$p.value, TBS$p.value, 
                                  ActS$p.value, UndS$p.value),3))

tab.10_cap = table_nums(name="tab_10", caption = "Comparison between variables mean values between search types and correspondent p-values") 
```

`r table_nums('tab_10')`
```{r compSources, warning=FALSE, message=FALSE, echo=FALSE, fig.cap=tab.10_cap}
knitr::kable(tabSource, row.names=FALSE)
```

#### Interpretation
Significant differences were observed between Ratings (mean marketplace = `r round(mean(dfPosition$Ratings[dfPosition$Source == "Marketplace"]),2)`, mean literature = `r format(round(mean(dfPosition$Ratings[dfPosition$Source == "Literature"]),2),scientific = FALSE)`; p = `r round(RatingsS$p.value,3)`) and TB per app (median marketplace = `r round(median(dfPosition[,46][dfPosition$Source == "Marketplace"]),2)`, median literature = `r round(median(dfPosition[,46][dfPosition$Source == "Literature"]),2)`; p = `r round(TBS$p.value,3)`) values. 
